# Supplementary material for: Vascular calcification and cardiac function according to residual renal function in patients on hemodialysis with urination
Source: PLoS One. 2017 Sep 27;12(9):e0185296. doi: 10.1371/journal.pone.0185296 (PMC5617191; doi:10.1371/journal.pone.0185296)
Supplement: S1 File — (XLS) [file pone.0185296.s002.xls]

## Sheet: 2017.8.6
AGE	SEX	weight	Hight	BMI	DM_non_DM	RRF	PWV	AACS	Dialysis_Duration_mo	END_CVD_DURATION	follow_up_mo	END_CVD	CAD	PAD	CVA	ACEi_ARB	Awake_SBP	Awake_DBP	Awake_MBP	Sleep_SBP	Sleep_DBP	Sleep_MBP	BP_ratio	Non_dipper	SBP	DBP	Mean_BP_	LAB	WBC	Hb	Hct	BUN	Cr	Alb	Ca	P	T_chole	TG	HDL	LDL	CRP	Kt_V	Fe	TIBC	Ferritin	B2_MG	Intact_PTH	PWV_R	소변량
61	0	57.3	158.3	22.9	1	2.74	1989	0	24.4333	839	27.9667	0	0	0	0	1	160	88	112	141	80	100	89.6	0	160	80	106.667		5.73	10.1	28.3	41.7	5.2	3.6	8.7	4.8	176	243	34	105	6.8	1.42	81	209	295.3	16	157.6	1989	1200
62	0	59.7	158	23.9	1	1.16	1369	10	24.6667	846	28.2	0	0	0	0	1	125	68	87	133	72	92	106.1	1	140	70	93.3333		4.68	9.3	27.9	41.9	6.21	4	9.7	5.6	151	189	35	79	0.4	1.95	87	198	254	14.7	96.5	2407	1000
50	1	59.2	153.4	25.2	1	0.18	1988	3	16.1667	485	16.1667	1	0	0	0	1	158	86	109	162	87	112	102.8	1	140	80	100		7.4	9.3	30.5	63.9	9.91	3.7	8.1	5.3	87	58	40	30	1.6	1.11	208	294	105.6	23.3	294	1988	140
70	0	54	151.3	23.6	1	4.68	1846	6	21.3	745	24.8333	0	1	0	0	0	123	62	82	123	66	85	103.2	1	130	50	76.6667		5.05	11.4	35.6	43	3.11	3.7	8.2	4.1	138	171	39	49	0.2	1.89	53	238	141.2	13.3	124.3	1846	1800
56	0	61.7	158	24.7	0	0.77	1498	2	15.8667	582	19.4	0	1	0	0	1	151	90	110	151	92	112	101.2	1	170	100	123.333		3.85	10.8	32.9	54	10.19	3.9	9	5.2	208	158	38	128	1	1.6	54	224	232.1	25.6	33.9	1498	800
60	0	52.9	153	22.6	0	0.86	1562	0	19.2333	683	22.7667	0	0	0	0	1	187	88	121	184	70	108	89.3	0	150	80	103.333		3.32	11	33.2	66.2	8.47	3.8	9	6.3	138	20	62	60	0.3	2.11	72	242	125.8	32.1	78	1562	600
44	0	72.5	169.9	25.1	1	8.75	1554	0	15.4333	817	27.2333	0	0	0	0	1	167	91	116	179	96	124	106.3	1	173	95	121		7.17	10.4	29.2	56.1	2.48	2.5	8.3	5	295	127	20	96	0.6	0.93	69	187	97.6	13.7	113.3	1554	2400
55	0	73.6	163.7	27.5	1	0.43	1896	1	24.9667	855	28.5	0	0	0	0	1	156	88	111	154	81	105	95.2	1	154	66	95.3333		5.21	10.1	28.7	63.3	9	4	9.5	5	156	196	41	83	0.4	1.67	107	240	321.3	22.4	243.8	1896	500
53	0	47.3	159.3	18.6	0	0.07	1563	4	17.6667	739	24.6333	0	0	0	0	1	169	96	120	179	93	122	101.1	1	150	80	103.333		5.19	10.7	32.9	39.3	8.69	3.9	10.2	4.2	160	54	61	77	36.1	1.73	67	151	138.5	23.4	57.2	1563	100
65	1	79.6	167.7	28.3	1	1.85	1736	0	22.1667	771	25.7	0	1	0	0	1	151	84	106	164	86	111	104.7	0	186	86	119.333		6.64	12.2	35.6	38.6	5.99	4.2	9.1	3.3	143	313	21	82	7.3	1.42	41	233	142	13	238.8	1736	1000
67	1	66.7	160	26.1	0	1.87	1369	5	24.8667	852	28.4	0	1	1	0	0	167	92	117	147	76	100	85.2	0	120	80	93.3333		4.02	11.5	32.7	43.3	6.67	4.3	9.2	5.3	142	137	33	85	1.3	1.62	64	215	165.7	13.1	134.4	1972	1500
44	1	66	162.5	25	0	6.63	1264	2	3.43333	808	26.9333	0	1	0	1	1	135	94	108	130	90	103	96	1	140	80	100		9.05	11.3	32.5	59.3	5.45	4.6	8.9	4.1	99	178	38	36	0.3	1.5	77	266	191.5	9	277.5	1264	2500
52	0	45.6	153	19.5	0	3.87	1369	0	17.7333	638	21.2667	0	0	0	0	1	123	78	92	105	72	83	90.2	0	110	70	83.3333		8.37	9.9	30	38.2	3.97	4.2	9	4.3	146	63	47	91	0.4	2.2	80	249	186.9	5	150.5	1600	1200
65	0	48	145.3	22.7	0	0.59	1282	1	24.8	850	28.3333	0	1	0	0	1	147	85	106	123	72	89	84.2	0	130	70	90		4.02	11.7	34.8	65	8.86	3.8	9.2	5.9	191	76	80	95	38.6	1.84	150	263	210.7	22	88.6	1282	600
56	1	63	174.7	20.6	1	3.47	1997	8	23.2333	803	26.7667	0	0	0	0	0	161	70	100	129	76	94	93.4	1	130	80	96.6667		5.23	10.6	31.5	27	4.72	3.9	7.6	3.4	129	247	48	39	0.3	1.64	67	280	385.4	13.5	231.1	1997	2500
56	1	81.1	173.7	26.9	1	0.22	1746	7	17.2667	805	26.8333	0	0	0	0	1	184	93	123	177	94	122	98.6	1	168	80	109.333		3.97	7.8	22	31.4	7.2	4.1	9.6	4.4	138	94	31	79	2.2	1.4	80	198	234.7	25.8	58.6	1746	1000
78	1	68.6	165	25.2	0	2.52	2180	7	23.7667	713	23.7667	1	1	0	0	0	153	67	96	149	63	92	95.8	1	140	80	100		6.77	10.3	29.3	62	6.47	4.1	9.3	4.7	122	124	29	62	0.7	1.28	62	190	191.3	9	72.4	2180	1300
63	0	52	165	19.1	0	1.67	1908	0	19.9667	705	23.5	0	0	0	0	1	172	94	119	154	98	116	97.5	0	130	80	96.6667		5.13	9.2	27.4	58.4	7.44	4.6	8.1	5.1	169	83	53	102	0.2	1.68	101	197	314.5	19	206.8	1908	1700
50	1	75.7	173	25.3	0	0.2	1414	0	24.1667	831	27.7	0	1	0	0	0	157	94	115	151	95	114	98.8	1	165	70	101.667		5.87	8.8	26.8	76.1	13.54	4.2	9.8	8.2	130	34	66	49	0.9	1.27	74	237	52.2	30	320.4	1414	300
60	0	58.8	150	26.1	1	2.66	1574	2	24.1	829	27.6333	0	1	0	0	0	132	79	97	123	72	89	92.1	1	110	70	83.3333		7.32	10.3	30	39	5.91	3.6	8.7	5.1	137	198	29	77	1.1	1.5	51	256	216.1	13.7	230.2	1574	1300
63	0	43	146	20.2	0	0.26	1932	6	18.5667	663	22.1	0	1	1	0	1	218	109	145	157	74	101	69.5	0	170	80	110		6.7	11.8	36.6	42.7	7.24	4.4	9	4.9	143	34	71	46	3	2.1	110	199	288.9	22.6	3.2	1932	300
44	1	90.3	170	31.2	1	0.47	1577	1	23.8667	822	27.4	0	0	0	0	1	134	82	99	133	79	97	97.7	1	120	70	86.6667		5.38	12	35	65.8	12.46	4.1	8.5	5.2	155	261	30	89	3.9	1.13	66	219	97.8	30.1	169	1577	200
79	0	56.3	151.7	24.5	1	1.08	2102	12	9.66667	290	9.66667	1	1	1	0	0	168	84	112	167	77	107	95.5	1	140	80	100		6.34	11.7	34.8	32.5	4.37	3.3	8.7	4.4	245	87	59	121	0.5	1.82	69	211	134.4	15.8	227	2102	800
55	1		174		1	2.35	1946	10	24.2667	834	27.8	0	0	0	0	1	174	98	123	157	90	112	91.1	0	130	70	103		5.4	10	32	45	5.3	3.6	9	5	130	86	53	123	0.9	1.4	52	201	221	16.7	140	1946	1600
39	1	52	178	16.4	1	8.72	2218	0	23.0667	798	26.6	0	0	0	0	0	140	87	105	150	92	111	106.4	1	130	70	90		3.94	8.9	28.1	33.7	2.7	4	9	4.5	84	163	39	69	0.3	1.7	102	275	222.3	10.5	38.9	2218	2900
39	0	41.3	145	19.6	1	0.06	1767	6	16.0667	792	26.4	0	0	0	0	1	183	105	131	176	103	127	97.2	1	160	80	106.667		5.83	10.6	31.6	30.7	6.11	4.7	9.5	3.5	113	57	53	43	0.3	2.1	50	191	284.9	20.3	157.2	1767	50
45	0	49.4	155.5	20.4	0	1.05	1732	0	22.2667	774	25.8	0	0	0	0	1	184	99	127	193	106	135	106	1	180	100	126.667		4.32	7.7	23.2	41.4	8.26	3.7	8	5.1	173	92	56	89	1.4	2.01	57	152	158.7	17.7	372.2	1732	1250
62	1	62.6	158	25.1	0	0.02	1857	6	23.9667	719	23.9667	1	1	0	1	0	119	76	90	120	77	91	101.1	1	140	80	100		4.5	13.9	41	53.4	8.92	3.7	8.1	3.7	97	148	23	49	1.2	1.43	96	228	52.7	28.3	49.9	1857	20
47	1	81.2	169.2	28.4	0	0.85	1584	0	17.6667	636	21.2	0	0	0	0	1	120	79	92	100	67	78	84.8	0	120	80	93.3333		7.58	10.2	30.3	67.7	13.29	4.3	9.1	4.6	90	78	23	44	0.5	1.22	71	222	117.3	30	61.8	1584	800
59	1	98.2	173	32.8	0	0.04	1596	13	3.26667	98	3.26667	1	1	0	0	1	148	93	111	139	82	100	90.1	1	120	80	93.3333		4.79	11.1	33.6	85	12.77	3.9	8.3	5.2	168	190	27	102	1.9	1.2	75	249	154.9	29.6	30.7	1596	20
71	0	66.7	165.7	24.3	1	2.36	1449	7	21.1667	741	24.7	0	0	0	0	1	166	84	111	153	76	101	91	0	120	80	93.3333		4.14	9.8	30.1	40.8	4.7	3.6	8.6	5.1	162	63	38	103	1.1	1.57	75	197	262.1	19.6	426	1449	2600
48	1		168		0	1.28	1541	4	24.4	838	27.9333	0	0	0	0	1	172	98	122	167	107	127	104.1	0	140	80	101		4.1	9.6	22.1	50	5.5	3.5	8.7	6	142	140	56	102	0.6	1.9	65	203	203	25.5	150	1541	725
69	0		151.8		1	1.125	1835	10	24.4	838	27.9333	0	0	0	0	1	175	79	111	131	62	84	75.7	0	145	70	100		4.5	9.5	22.3	60	5.7	3.2	8.5	2	153	130	48	103	0.3	1.8	64	204	201	21	120	1835	100
65	0	46.3	158	18.5	0	0.783271	1566	9	24.4	838	27.9333	0	0	0	0	1	131	67	88	120	61	85	76	1	140	80	100		8.15	9.1	27.9	52.3	8.21	3.6	8.5	3.8	195	125	49	125	2.02	1.953	49	168	241.2	22.5	259.4	1566	600
64	1	62.6	164.8	23	1	0.978597	2057	12	24.2667	834	27.8	0	0	0	0	1	147	77	100	128	75	93	107	1	210	90	130		6.1	9.5	29	73.6	8.79	4.2	8.6	2.6	185	93	44	129	0.43	1.544	90	227	269.5	24.4	191.9	2057	400
76	1	64.7	168.5	22.8	1	1.04618	853	19	18.9667	569	18.9667	1	1	1	0	1	171	83	112	160	80	107	104	1	160	80	106.667		6.48	10.7	31.2	50	4.8	2.8	7.6	4.8	109	70	36	58	1.65	1.657	30	179	76.9	19.1	169.9	853	600
61	1	55.8	168	19.8	1	0.697839	2084	16	24.4333	839	27.9667	0	1	0	0	1	166	88	114	161	91	114	100	1	160	80	106.667		6.7	9.5	29.1	41.4	6.48	4.3	8.7	4.2	154	36	60	90	0.98	1.456	75	204	451.9	25	260.4	2084	400
68	1	71.7	168.9	25.1	1	0.1217	1527	15	24.0333	827	27.5667	0	0	0	0	0	157	79	105	151	84	106	99	1	210	60	110		3.2	8.5	25.3	69.9	11.15	3.4	7.3	4.8	127	49	63	54	1.18	1.358	93	237	150.3	29	347.1	1527	100
51	1	55.1	163	20.7	0	0.231457	1895	9	14.1	423	14.1	1	0	0	0	1	143	88	106	131	84	100	106	1	120	70	86.6667		3.48	10.3	29.4	45.9	10.4	3.1	8.2	5.5	113	557	23	32	41.87	1.607	186	198	364.2	30.6	56.4	1895	100
70	0	76.3	151.6	33.2	1	2.62292	1924	8	11.6333	455	15.1667	0	1	0	0	0	144	78	100	139	65	90	111	1	140	70	93.3333		6.19	10.8	33.2	46.9	6.78	3.8	8.6	5.6	140	145	44	86	7.45	1.399	56	191	544.4	18.4	201.1	1924	1200
53	0	56.9	146.5	26.5	1	0.185141	2369	17	14.2333	763	25.4333	0	1	0	0	1	145	74	98	130	59	83	118	1	150	90	110		6.22	8.9	25.6	50	9.3	3.3	8.9	4.3	107	28	41	63	7.63	1.849	38	175	389.4	39.6	102.4	2369	400
69	1	60.2	159.7	23.6	0	0.943992	1434	8	21.6667	756	25.2	0	1	1	0	1	139	71	94	122	62	82	114	1	140	80	100		5.8	10.6	31.8	60	8.39	3.6	6.8	3.1	97	106	30	58	1.13	1.448	46	193	176.9	24.4	342.1	1434	300
71	1	60.7	168	21.5	1	1.66561	1944	5	21.3667	747	24.9	0	0	0	0	1	152	82	105	132	71	91	115	1	180	70	106.667		5.93	8.7	27.4	57.8	11.18	3.8	8	3.7	112	74	41	66	0.29	1.418	53	190	222.4	25.6	107.3	1944	850
59	0	52.1	157.1	21.1	1	1.38399	1793	3	23.5667	813	27.1	0	1	0	0	1	152	76	101	151	77	102	99	1	190	80	116.667		5.62	13.2	40.8	40	6.63	3.9	8.7	4	137	103	46	112	0.36	1.494	94	163	338.5	21	196.6	1793	800
66	0	50.1	154.7	20.9	0	2.00807	1360	2	9.86667	831	27.7	0	0	0	0	1	142	78	99	138	81	100	99	1	150	90	110		5.92	9.9	30.1	28.9	4.51	2.9	8.1	3.5	197	60	49	131	2.68	1.054	58	182	453.2	22	369.3	1360	900
73	1	53.4	172	18.1	0	6.12516	1410	3	6.26667	832	27.7333	0	1	0	0	1	150	89	109	126	74	91	119	1	160	80	106.667		5.29	11.5	34.1	48.4	4.52	4.3	9.1	3.7	164	69	71	89	0.5	1.537	95	201	178.7	27.3	280.2	1410	900
61	0	42.6	144	20.5	1	0.446571	1960	8	24.2667	834	27.8	0	0	0	0	1	142	81	101	136	75	95	106	1	160	80	106.667		7.3	11.1	34	80.4	7.47	3.5	9	3.9	161	56	62	97	0.29	2.11	106	194	447	8.5	284	1960	400
36	0	54.6	161	21.1	1	0.08521	1912	0	24.2333	833	27.7667	0	0	0	0	1	127	86	100	106	72	83	120	1	200	90	126.667		7	9.5	29.2	71.5	12.46	4.2	9.1	4.5	130	91	29	90	0.9	1.767	36	148	314.2	39	689.9	1912	100
54	1	78.2	171	26.7	1	0.13728	1707	12	24.2333	833	27.7667	0	0	0	0	0	114	69	84	100	58	72	116	1	130	50	76.6667		6.4	10.1	31.5	71.3	13.31	4.2	131	6.8	131	81	45	75	0.5	1.278	83	201	421.9	19.5	407.4	1707	100
57	0	53.5	151.6	23.3	1	0.9	1785	5	24.3667	837	27.9	0	1	0	0	1	158	85	109	152	81	105	103	1	180	70	106.667		6.9	10.2	31.6	76.5	9.42	4	9.2	6.8	157	82	23	122	0.9	1.761	61	225	217.9	21.5	177.4	1785	500
63	1	77.5	171.7	26.3	1	0.729392	1903	14	1.06667	32	1.06667	1	1	0	0	0	169	99	122	146	90	109	111	1	150	80	103.333		5.7	9.9	30.9	56	10.4	3.8	8.8	3.2	143	116	47	93	3.36	1.284	30	237	319	22.3	185.2	1903	400
46	0	59.4	150	26.4	1	0.298154	1829	4	23.9667	825	27.5	0	0	0	0	0	170	90	117	172	94	120	97	1	170	80	110		8	8.8	27.2	49.7	8.78	4.1	8.6	4.6	112	63	35	68	1.38	1.393	84	233	109.1	19.6	410.9	1829	300
54	1	75	172.3	25.3	1	0.504154	1933	17	22.1333	770	25.6667	0	1	0	0	0	145	85	105	150	87	108	97	1	120	50	73.3333		6.2	9.5	28.5	117.8	11.74	4.1	8.3	5	115	41	49	72	1.4	1.286	100	246	424.6	19.6	168.7	1933	300
65	0	57.5	160	22.5	0	0.680477	1357	8	24.2667	834	27.8	0	1	0	0	1	151	82	112	142	77	99	113	1	160	80	106.667		3.9	11	34.6	52.2	8.26	4.3	9	4.5	114	51	49	56	0.96	1.484	54	218	305.5	15	188.4	1357	400
58	0	54.9	168	19.5	0	0.6	1960	2	18.1333	650	21.6667	0	1	0	0	1	149	93	112	151	96	114	98	1	190	90	123.333		6.1	9	28.3	60.4	9.89	3.9	8.1	5	133	111	51	80	0.48	1.725	88	215	125	30	474.5	1960	800
35	0		162.2	27.4	0	3.1	1707	0	24.2667	834	27.8	0	0	0	0	1	133	77	95	121	65	76	96	1	150	60	90		6.22	9.8	28.6	57.9	10.1	3.7	8.8	5.4	120	87	38	68	1.96	1.572	102	225	190.9	10	1084.3	1707	1200
80	0	45.2	152	19.6	0	3	1419	1	11.8333	461	15.3667	0	0	0	0	0	135	87	103	122	75	91	113	1	130	70	90		7.3	9.8	29.1	85.8	12.75	4.2	8.5	4.7	154	104	42	103	1.36	1.48	107	261	176.3	17.7	426.1	1419	700
51	1	66.6	167	23.9	0	2.8	1444	1	9.96667	405	13.5	0	0	0	0	1	121	77	92	110	82	87	105	1	220	110	146.667		4.88	10	31.1	41.2	7.23	4.1	9.9	4.2	128	85	54	76	0.51	1.634	54	200	280.5	22.8	99.7	1444	1000
35	0		162.2	26.2	0	3.1	1708	0	24.2667	834	27.8	0	0	0	0	1	172	85	114	159	78	85	104	0	160	70	100		7.8	7.8	24.4	14.6	2.75	3.6	8.4	2.8	91	57	45	52	0.61	1.481	87	209	483.8	25	147.4	1708	1000
65	0	46.3	158	18.5	0	1.5	1566	8	24.4	838	27.9333	0	0	0	0	1	131	67	88	130	81	91	103	0	140	80	100		5.8	12.4	36	79.2	12.91	3.7	9.3	5.9	97	39	53	50	0.24	1.576	64	250	34.9	22.5	407.7	1566	600
57	0	69.6	163	26.2	1	0.3	2162	0	1.96667	59	1.96667	1	1	1	0	1	172	85	114	159	93	105	108	1	160	70	100		9.43	9.6	27.7	51.1	5.16	3.2	8.5	4.4	185	43	88	79	0.51	1.353	54	203	308.7	22	103.6	2162	250
77	1	63.7	168.5	22.4	1	3	853	5	22.2	839	27.9667	0	1	1	0	1	171	83	112	160	110	107	104	1	160	80	106.667		3.9	7.9	24.2	47.1	8.21	3.4	8.6	3.7	128	96	51	107	1.69	1.2	52	232	241.8	19.1	166.2	853	600
74	0	63.1	158.4	25.1	1	1.5	2470	3	10.2667	308	10.2667	1	0	1	0	0	148	85	106	138	78	99	107	1	170	80	110		4.27	10	29.6	87.3	10.67	3.9	8.2	3.5	207	50	73	95	0.28	1.371	76	201	137.1	21.9	263.1	2470	1700
38	1	71.6	170	24.8	0	1.5	1596	0	10.4333	419	13.9667	0	1	0	0	0	164	109	127	160	63	127	100	1	150	80	103.333		5.13	10.6	30.9	54.3	6.69	3.4	8.7	4	107	77	48	58	0.63	1.895	84	212	676	23.7	631.4	1596	1650
68	1	56.6	154.8	23.6	0	3	1430	0	10.1667	411	13.7	0	0	0	0	1	127	78	94	123	89	93	101	1	130	80	96.6667		6.74	10.7	31.7	56.7	9.78	3.9	10.5	6.2	130	144	28	91	1.06	1.589	41	177	153.6	19.9	62.3	1430	1000
50	1	74.7	166.1	27.1	0	3.1	1768	0	10.2333	413	13.7667	0	1	0	0	1	152	93	113	143	81	104	108	1	190	90	123.333		3.1	9.4	21.3	68	9.7	3.7	8.4	4	130	121	42	81	0.28	1.4	45	189	150	20.3	101	1768	1000
68	0	64.2	150	28.5	1	0.5	2248	2	10.1667	411	13.7	0	0	0	0	0	129	68	88	111	124	77	114	1	130	70	90		4.9	9.8	29.4	32.1	6.02	3.8	8.4	4.4	142	76	30	84	1.5	0.998	42	318	23.8	25.2	298.6	2248	600
51	0	52.8	152	22.9	1	1.5	1683	0	29.5333	992	33.0667	0	1	0	0	1	190	95	127	202	98	132	96	1	170	80	110		4.4	10	29.4	53.8	12.28	4.3	8.9	5.3	190	104	50	124	1.05	1.795	60	231	609.7	24	915.4	1683	600
59	0	54.9	168	19.5	0	0.6	2174	11	18.1333	650	21.6667	0	1	0	0	1	149	93	112	151	74	114	98	1	180	90	120		5.29	11.5	34.1	48.4	4.52	4.3	9.1	3.7	164	69	71	89	0.5	1.537	95	201	178.7	26.8	280.2	2174	800
38	0	88	164	32.7	0	0.2	1800	10	26.5667	903	30.1	0	0	0	0	0	213	136	162	213	81	154	105	1	190	100	130		6.9	10.2	31.6	76.5	9.42	4	9.2	6.8	157	82	23	122	0.9	1.761	61	225	217.9	8.5	177.4	1800	150
74	1	53.4	172	18.1	0	3.5	1410	0	24.2	832	27.7333	0	0	0	0	1	150	89	109	126	69	91	119	1	160	80	106.667		7.74	9	27.1	70.3	8.91	3.4	8.2	4.9	141	139	34	91	0.29	1.987	70	200	124.3	27.3	349.8	1410	1000
58	0	53.5	151.6	23.3	1	0.2	1664	5	24.3667	837	27.9	0	0	0	0	1	158	85	109	152	96	105	103	1	180	70	106.667		5.46	8.6	26.1	62.5	10.03	3.7	8.7	6.2	155	124	41	96	1.36	1.638	73	229	60.8	21.5	792.3	1664	150
63	0	42.6	144	20.5	1	0.5	2003	4	24.2667	834	27.8	0	0	0	0	1	142	82	101	136	90	95	106	1	160	80	106.667		4.79	9.3	28.1	38.2	6.26	3.1	8.4	3.1	147	103	42	124	1.79	1.445	40	168	146.5	8.5	96.4	2003	400
70	0		150.2	18.4	1	0.4	1669	2	24.2667	834	27.8	0	1	0	0	1	169	101	124	196	103	96	101	0	230	120	156.667		7.63	11	35.2	55.4	7.29	3.8	8.5	5.9	94	80	44	62	0.47	1.977	62	300	19.8	10	105.7	1669	150
38	0	103.4	169.1	36.2	1	2.9	1651	0	11.3667	447	14.9	0	1	0	0	1	130	79	96	127	80	93	103	1	160	80	106.667		7.8	7.2	22.1	56.8	11.33	4.1	8.5	4.9	98	154	30	80	0.74	1.123	47	213	172.3	17.2	143.1	1651	1000
43	0	47	160	18.4	1	3.1	1695	0	17.6333	635	21.1667	0	0	0	0	1	169	101	124	196	75	134	92	1	230	120	156.667		7.63	11	35.2	55.4	7.29	3.8	8.5	5.9	94	80	44	62	0.47	1.977	62	300	19.8	16.6	105.7	1695	1900
44	1		176		1	2.9	1695	0	24.2667	834	27.8	0	0	0	0	1	140	60	130	110	76	101	92	0	150	70	102		3.15	9.1	21.6	66	8	3	8.3	3	147	30	20	88	0.47	1.7	44	199	30	8.5	150	1695	1000
52	1		167.5		0	3.04	1669	0	24.2667	834	27.8	0	0	0	0	0	130	50	150	130	89	103	91	0	140	60	110		3.6	9.8	22.3	67	9.7	3.7	8.2	2	150	20	90	62	0.4	1.8	49	201	40	5	160	1669	1900
67	1	61.4	164.7	22.6	1	3	1471	3	11.8	460	15.3333	0	0	0	0	1	127	65	86	124	70	85	101	1	130	60	83.3333		4.3	10.1	29.6	33.8	4.78	3	7.9	4.3	269	194	74	883	0.26	1.215	34	229	55.1	12.4	218.1	1471	1250
59	1	53.9	166.7	19.4	0	3.04	1519	0	15.3667	567	18.9	0	0	0	0	1	131	89	103	133	89	104	100.6	1	140	90	106.667		5.39	10.5	32.2	33.5	5.4	4	8.6	2.9	205	135	60	124	0.6	1.518	120	217	256.4	6.7	80.3	1519	1900
67	0	42.7	146	20	0	0.33	1939	4	10.7333	322	10.7333	1	0	1	0	1	146	83	104	135	76	96	92	1	150	80	103.333		3.79	9.7	30.5	53.8	7.2	4	10.7	3.2	146	65	54	53	0.2	2.287	45	178	232.3	21	58.4	1939	350
57	1	68	169.4	23.7	0	3.01	1503	6	13.4	508	16.9333	0	0	0	0	0	122	76	91	117	70	86	93.8	1	110	70	83.3333		5.26	11.7	34.2	26.2	3.9	3	8.7	3.5	98	197	38	54	0.26	1.409	68	180	808.5	6	14.3	1503	2200
46	1	63.6	183	19	1	0.25	1996	4	25.5	871	29.0333	0	0	0	0	1	153	96	115	147	87	107	93	1	160	90	113.333		4.63	11.6	36.2	68.2	10	4.6	8	4.4	160	132	50	76	7.42	1.601	57	202	173.2	18.5	512.9	1996	150
66	1	54.3	170	18.8	0	0.42	1512	3	7.63333	229	7.63333	1	1	0	0	1	182	82	115	162	64	97	83.8	0	140	70	93.3333		5.29	8.4	25	32.4	5.5	3	7.4	2.8	66	59	50	68	0.3	1.907	22	141	746.2	23.1	797.7	1512	150
61	1	90.7	171.2	30.9	1	0.8	1983	7	6.23333	187	6.23333	1	1	0	0	1	136	69	91	125	66	86	93.8	1	130	70	90		6.78	10.2	31.2	43.4	8.9	3.6	7.5	3	85	226	22	59	0.23	1.241	53	175	618.5	14.3	684.3	1983	150
53	1	58.8	170.6	20.2	1	1.5	2078	2	19.1333	680	22.6667	0	0	1	0	1	166	99	121	141	76	98	80.5	0	160	70	100		6.56	7.9	22.9	80.3	11.6	3	7.6	4.3	165	123	48	100	0.21	1.105	91	196	337.3	22.8	97.2	2078	650
76	1	61	168	21.6	1	0.38	2220	19	15.8	580	19.3333	0	0	0	0	0	177	88	118	184	99	127	108.2	1	140	80	100		4.1	11.5	36	70.1	10.8	3.2	8.7	5.1	133	53	37	62	0.23	1.395	31	131	308.8	20.2	415.2	2220	250
63	1	63.4	168	22.5	1	0.13	1661	13	10.7333	428	14.2667	0	1	0	0	1	159	92	114	161	89	113	98.8	1	170	80	110		7.94	10.5	33.8	60.5	10.4	2.9	12.8	3.8	111	161	41	48	0.41	1.685	52	223	309.8	23.4	72	1661	50
63	1	70.9	177.8	22.4	1	0.08	1827	13	10.8667	432	14.4	0	1	1	0	1	162	90	114	156	82	107	93.6	1	150	80	103.333		3.44	10.5	32.6	71.5	11.4	3.8	8.7	4.7	77	314	26	47	6.5	1.231	42	187	224.6	19.3	654	1827	18
55	1	85.2	173.7	28.2	1	2.5	1558	11	12.9667	389	12.9667	1	0	1	0	1	120	76	91	135	83	100	110.7	1	140	80	100		5.3	10.6	31.4	80.4	9.7	3.9	9.9	7.7	130	105	28	66	0.29	1.278	47	215	170.6	13	471.7	1558	1350
59	0	80.8	153	34.5	1	0.14	1964	1	13.3667	507	16.9	0	0	0	0	1	150	79	103	137	78	98	95.1	1	150	80	103.333		5.29	9.4	29.1	41.9	10.1	3.8	9.7	4.5	143	314	32	68	0.1	1.586	46	200	199	18.7	1151.3	1964	150
51	1	68.3	170.9	23.4	1	0.33	1679	1	15.6333	575	19.1667	0	0	1	0	0	155	104	121	139	90	106	87.9	0	160	80	106.667		5.08	11.7	36.3	88.4	12.8	3.8	7.2	5.6	170	129	33	94	5	1.667	60	216	45	19.4	574.4	1679	250
56	1	60.9	163.1	22.9	0	0.33	1889	0	11.0667	438	14.6	0	1	0	0	0	114	73	87	116	72	87	100	1	140	80	100		15.92	9.6	30.8	71	8.5	2.4	7	3.3	44	50	35	31	0.5	1.557	18	81	717	25	215.2	1889	550
54	0	50.8	156	20.9	0	0.13	2118	8	10.7333	322	10.7333	1	0	0	0	1	158	77	104	136	71	93	89.1	0	160	80	106.667		6.22	9.3	29.1	68.6	9.2	3.4	9.1	4.1	194	196	32	76	0.3	2.123	70	146	414.2	18.7	189.9	2118	100
70	1	92.7	173	31	1	0.9	2167	1	10.6	424	14.1333	0	1	0	0	1	148	89	109	139	85	103	94.8	1	130	70	90		4.9	10.8	33.1	62.6	11.9	3.9	7.7	6	73	116	40	61	0.1	1.142	46	186	269.2	14.9	443	2167	400
57	1	66.2	168	23.5	1	0.13	2061	5	16.5333	602	20.0667	0	0	1	0	0	115	78	90	116	78	91	100.4	1	170	90	116.667		8.47	10.4	30.8	88.9	13.8	3.8	7.7	7.7	78	91	34	34	0.2	1.424	33	226	345.6	26.7	1191.9	2061	100
65	1	78.5	174.8	25.7	1	0.24	1973	2	13.2333	503	16.7667	0	1	0	0	0	143	78	100	132	74	93	93.6	1	160	70	100		6.3	8.9	25.9	33.1	7.6	3.5	7.7	1.8	54	103	28	49	0.2	1.267	41	166	651.9	19.4	140.4	1973	200
62	0	49.2	152.6	21.1	0	0.72	1694	1	15.5	571	19.0333	0	0	0	0	1	150	92	111	135	80	98	88.3	0	160	70	100		2.72	9.2	28.3	58.2	7.2	3.7	8.8	3.5	178	109	67	86	0.3	2.214	93	165	92.4	17.7	368.5	1694	550
60	1	72.4	167	26	1	2.24	1797	9	10.3667	417	13.9	0	1	1	0	0	132	70	91	132	68	89	98.5	1	160	80	106.667		7.38	9	27.4	52.9	9.4	3.4	8.9	3.5	74	65	37	44	0.1	1.554	20	144	524.3	17.2	99.4	1797	800
80	0	56.8	155	23.6	0	0.1	1950	1	10.4	312	10.4	1	0	0	0	0	141	83	102	141	82	102	99.3	1	160	80	106.667		6.39	10.6	32.4	80.7	8.2	3.2	7.6	1.7	165	66	57	84	4	2.189	56	153	204.1	9.3	295	1950	100
71	1	59.3	165	21.8	1	1.8	1939	11	9.53333	392	13.0667	0	1	1	0	1	156	76	103	148	74	99	96.1	1	160	70	100		4.52	10.1	29.5	46.8	6.7	3.6	8.2	3.7	164	162	32	115	0.2	1.648	62	171	1002.3	20.6	159.8	1939	800
71	1	65.1	161	25.1	1	2.43	2124	3	15.3667	461	15.3667	1	0	0	0	0	137	75	96	149	75	100	104.2	1	140	78	98.6667		3.87	10.8	31.5	31.6	5.2	3.3	8	2.4	151	226	25	87	0.4	1.648	42	189	156.1	15.4	493	2124	1450
72	1	51.8	161.5	19.9	1	0.33	2128	10	10.1	409	13.6333	0	0	0	0	1	185	92	123	188	97	127	103.5	1	180	60	100		8.87	9	27.3	55.4	8.3	3.6	8	1.5	99	224	20	20	0.2	1.511	66	167	180.6	16.8	136.6	2128	150
50	0	48.1	150.5	21.2	0	0.48	1455	0	15.3	565	18.8333	0	0	0	0	0	104	77	86	93	60	71	82.6	0	130	80	96.6667		6.99	10.4	32.3	72.5	8.6	3.4	8.2	4.8	186	88	49	120	3	2.558	37	166	283.2	17.7	1314.4	1455	200
59	1	85.3	171	29.2	1	0.6	2114	1	15.3333	566	18.8667	0	1	1	0	0	155	88	110	146	74	98	88.8	0	180	100	126.667		5.73	10.2	31	54.6	11.1	3.4	7.7	6.7	107	89	29	61	0.2	1.107	41	211	67.7	23	453.1	2114	200
80	0	40	152	17.3	0	2.08	1582	2	9.93333	404	13.4667	0	0	0	0	1	108	60	76	108	57	74	97.4	1	110	60	76.6667		4.2	11.6	36.2	101.5	6.3	4	8.7	3.6	107	39	66	49	0.3	2.223	49	265	612.4	17.4	906.6	1582	700
[truncated: 30 more columns]
